# Supplementary material for: Clinical Pharmacokinetic Assessment of Kratom (Mitragyna speciosa), a Botanical Product with Opioid-like Effects, in Healthy Adult Participants
Source: Pharmaceutics. 2022 Mar 11;14(3):620. doi: 10.3390/pharmaceutics14030620 (PMC8950611; doi:10.3390/pharmaceutics14030620)
Supplement: Supplementary file 1 [file pharmaceutics-14-00620-s001.zip]

Archive with 1 entries (1 files):
- pharmaceutics-1612566-supplementary.pdf
